# Supplementary material for: Sc-compReg enables the comparison of gene regulatory networks between conditions using single-cell data
Source: Nat Commun. 2021 Aug 6;12:4763. doi: 10.1038/s41467-021-25089-2 (PMC8346476; doi:10.1038/s41467-021-25089-2)
Supplement: Supplementary file 4 — Supplementary Data 1 [file 41467_2021_25089_MOESM4_ESM.xlsx]

## Sheet: Sheet1
Differential copy number variation
(1 represents increase, -1 represents descrese, and 0 represents no significant change)
Chr	Start	End	B1	B2	B7	CytoBand
chr1	24823636	30235406	1	0	1	p35,p36
chr1	51985487	86549916	-1	-1	0	p22,p31,p32
chr1	86785880	114636864	-1	-1	-1	p13,p21,p22
chr1	114858966	153641402	-1	-1	0	p11,p12,p13,q11,q12,q21
chr10	285157	12530708	0	1	1	p13,p14,p15
chr10	12752334	88345374	0	1	1	p11,p12,p13,q11,q21,q22,q23
chr10	103932686	133158384	1	1	0	q24,q25,q26
chr11	415372	5655187	1	1	0	p15
chr11	35801514	61125713	0	0	-1	p11,p12,p13,q11,q12
chr11	64504212	68137423	1	0	1	q13
chr11	68368359	94057866	0	0	-1	q13,q14,q21
chr11	94296511	122961094	0	1	-1	q21,q22,q23,q24
chr11	123194205	134844141	0	-1	-1	q24,q25
chr12	263770	9570697	0	-1	-1	p13
chr12	9805203	41342475	0	-1	0	p11,p12,p13,q11,q12
chr12	41549408	56903397	0	-1	0	q12,q13
chr12	57138527	92747401	-1	-1	-1	q13,q14,q15,q21,q22
chr12	92978780	110530673	-1	-1	-1	q22,q23,q24
chr12	110768903	123247387	0	-1	0	q24
chr12	123503538	132548254	-1	-1	-1	q24
chr13	18982643	34693942	-1	-1	-1	q11,q12,q13
chr13	34908412	76202481	-1	0	-1	q13,q14,q21,q22
chr14	22336707	34873861	0	1	0	q11,q12,q13
chr14	35124198	60757291	0	1	0	q13,q21,q22,q23
chr14	60985598	106662550	-1	-1	-1	q23,q24,q31,q32
chr15	23050531	23514802	-1	-1	-1	q11
chr15	23741083	65040056	0	-1	0	q11,q12,q13,q14,q15,q21,q22
chr15	77821612	78308311	1	1	1	q24,q25
chr15	78533250	100431132	1	1	1	q25,q26
chr15	100658526	101739055	1	1	1	q26
chr16	274166	12130693	1	1	1	p13
chr16	12344587	27883484	1	1	0	p12,p13
chr16	28105156	29796796	1	1	0	p11
chr16	46941804	67902313	0	1	0	q11,q12,q13,q21,q22
chr16	68137189	88881642	0	-1	0	q22,q23,q24
chr17	16943054	30880956	1	1	1	p11,q11
chr17	31368763	40501772	1	1	1	q11,q12,q21
chr17	40934504	48220106	1	1	1	q21
chr17	48435173	63888214	0	0	-1	q21,q22,q23,q24
chr17	76720384	82992614	0	-1	0	q25
chr18	0	3420399	0	-1	0	p11
chr18	3652570	47491797	1	1	0	p11,q11,q12,q21
chr18	47711175	80037548	1	1	0	q21,q22,q23
chr19	497992	1219509	1	1	0	p13
chr19	1441013	3117059	0	-1	0	p13
chr19	3359336	7992754	0	-1	0	p13
chr19	16432040	20607414	0	0	1	p12,p13
chr19	20874831	35754258	1	1	1	p11,p12,q11,q12,q13
chr19	35991255	40199790	1	0	1	q13
chr19	40433847	45253048	1	0	1	q13
chr19	45747001	49706383	1	0	1	q13
chr19	49940710	55476981	1	1	1	q13
chr19	55700953	58288968	0	1	1	q13
chr2	70365677	113003244	-1	-1	-1	p11,p12,p13,q11,q12,q13
chr2	150841922	184583551	0	1	1	q23,q24,q31,q32
chr2	184790419	203101785	0	1	1	q32,q33
chr2	203340872	204862056	0	0	1	q33
chr2	230699196	241698122	-1	0	-1	q36,q37
chr20	0	15994259	0	1	1	p12,p13
chr20	16200885	35560974	0	1	1	p11,p12,q11
chr20	50201049	63957172	1	1	1	q13
chr21	14177251	44722706	1	1	0	q11,q21,q22
chr21	44939308	46459313	1	1	1	q22
chr22	16808119	37448260	1	1	1	q11,q12
chr22	37675882	42374536	0	-1	0	q13
chr22	42645868	50289416	0	-1	0	q13
chr3	0	9881198	-1	0	-1	p25,p26
chr3	10134315	39382444	0	0	1	p22,p23,p24,p25
chr3	39607185	50072981	1	1	1	p21,p22
chr3	50297453	50723335	0	1	0	p21
chr3	80202215	94297476	0	1	0	p11,p12,q11
chr3	94510207	122656648	1	1	0	q11,q12,q13,q21
chr3	122882363	183940120	0	1	0	q21,q22,q23,q24,q25,q26,q27
chr3	184174097	197612460	1	1	1	q27,q28,q29
chr4	0	1910023	1	1	1	p16
chr4	2136672	39506665	1	1	1	p14,p15,p16
chr4	39756789	39996432	0	1	0	p14
chr4	40236195	79861898	0	0	-1	p11,p12,p13,p14,q11,q12,q13,q21
chr4	80083580	119034640	-1	-1	-1	q21,q22,q23,q24,q25,q26
chr4	119264954	187399552	0	0	-1	q26,q27,q28,q31,q32,q33,q34,q35
chr4	187619694	189924023	0	0	-1	q35
chr5	0	57184312	0	0	-1	p11,p12,p13,p14,p15,q11
chr6	1272569	26329011	0	0	1	p22,p23,p24,p25
chr6	27041037	33515738	-1	-1	-1	p21,p22
chr6	33745279	38013317	-1	-1	-1	p21
chr6	38224346	77286772	0	0	-1	p11,p12,p21,q11,q12,q13,q14
chr6	91405225	110955499	0	0	-1	q15,q16,q21
chr8	10175091	38614939	1	1	1	p11,p12,p21,p22,p23
chr8	74102565	109518645	-1	-1	0	q21,q22,q23
chr8	109728716	144308082	0	0	1	q23,q24
chr8	144528844	145007597	1	1	1	q24
chr9	394723	34193005	1	1	1	p13,p21,p22,p23,p24
chr9	34426318	121719752	1	1	1	p11,p12,p13,q11,q12,q13,q21,q22,q31,q32,q33
chr9	121933073	133004245	1	1	1	q33,q34
chr9	133243140	137758298	0	1	1	q34
chrX	517443	48798266	0	-1	0	p11,p21,p22
chrX	49801913	93432454	-1	-1	0	p11,q11,q12,q13,q21
chrX	93656047	155708500	0	0	1	q21,q22,q23,q24,q25,q26,q27,q28
